# Supplementary material for: SPACE: an algorithm to predict and quantify alternatively spliced isoforms using microarrays
Source: Genome Biol. 2008 Feb 29;9(2):R46. doi: 10.1186/gb-2008-9-2-r46 (PMC2374713; doi:10.1186/gb-2008-9-2-r46)
Supplement: Additional data file 2 — This zipped file includes the Matlab data files (.mat) for the three genes in Johnson et al.'s study and the code for the algorithms to predict number of transcripts, concentrations and structure. A convenient demo script file (demojohnson.m) is included to show how to use the functions. [file gb-2008-9-2-r46-S2.zip › SPACE/adaptWH.m]

function [W1, H1] = adaptWH(W,H)

% function [W1, H1] = adaptWH(W,H)
% adjust W and H matrices to make W to have a structure closer to A*G form

% Search of the reference pattern
D = eye(size(W,2));
Y = W * H;

Ddiag = diag(D);
Ddiag = fminsearch(@(Ddiag) UnitNormCorrelationDifference(Ddiag, W, Y),ones(size(D,1),1));

D = diag(Ddiag);
W1 = W * D;
H1 = inv(D) * H;

% Refining the optimization
Ddiag = fminsearch(@(Ddiag) ErrorZeroOne(Ddiag, W1),ones(size(D,1),1));
D = diag(Ddiag);
W1 = W1 * D;
H1 = inv(D) * H1;

end


%%%%%%%%%%%%%%%%%%%%%%%%%%%%%%%%%%%%%%%%%%%%%%%%%
% Function to optimize the correlation
%%%%%%%%%%%%%%%%%%%%%%%%%%%%%%%%%%%%%%%%%%%%%%%%%
function Result = UnitNormCorrelationDifference(D, W, Y)
Corr1 = corrcoef(Y');
Corr2 = corrcoef((W * diag(D))*(W * diag(D))');

%%% Different possible error functions
Result = -spearman(Corr1(:),Corr2(:));
%Result = sum(abs(Corr1(:)-Corr2(:)));
%Result = -corr(Corr1(:),Corr2(:));

% Ensure that the result is positive
Result = Result - 1e3 * sum(tanh(D*1000));

end


%%%%%%%%%%%%%%%%%%%%%%%%%%%%%%%%%%%%%%%%%%%%%%%%%
% Measure on how far is it from 0 and 1
%%%%%%%%%%%%%%%%%%%%%%%%%%%%%%%%%%%%%%%%%%%%%%%%%
function Result = ErrorZeroOne(D, W1)

W1 = W1 * diag(D);
W2 = W1./(repmat(max(W1')',1,size(W1,2)));
Result = sum(sum(min(1-W2,.5)));
Result = Result + sum(((D-1)*2).^4)*size(W1,1)/20;

end
