# Supplementary material for: SPACE: an algorithm to predict and quantify alternatively spliced isoforms using microarrays
Source: Genome Biol. 2008 Feb 29;9(2):R46. doi: 10.1186/gb-2008-9-2-r46 (PMC2374713; doi:10.1186/gb-2008-9-2-r46)
Supplement: Additional data file 2 — This zipped file includes the Matlab data files (.mat) for the three genes in Johnson et al.'s study and the code for the algorithms to predict number of transcripts, concentrations and structure. A convenient demo script file (demojohnson.m) is included to show how to use the functions. [file gb-2008-9-2-r46-S2.zip › SPACE/allstats.m]

function s=allstats(x,dim,flag,p)
% ALLSTATS All Common Statistics.
% S = ALLSTATS(X,DIM,Flag) returns common statistics of the data in X along
% the dimension DIM, with the variance type specified by Flag.
%
% X must be non-sparse, real, single or double, and 2D. NaNs contained in
% X are consdered missing data and are ignored in computations. Note that
% when X contains NaNs, this function will return different results than
% those returned by the standard MATLAB functions MEAN, MEDIAN, and MODE,
% STD and VAR because these function do not ignore NaNs.
%
% If DIM is [] or not given, DIM is the first non-singleton dimension of X.
%
% If Flag = 0 or [] or is not given, the variance is normalized by N-1.
% If Flag = 1, the variance is normalized by N.
%
% S = ALLSTATS(X,DIM,Flag,P) in addition returns the additional percentiles
% in vector P. P must contain numerical values between 0 and 100 exclusive.
%
% The output S is a structure containing the statistics with field names
% describing the respective statistics:
%
% S.n = number of observations (excluding NaNs)
% S.nan = number of NaNs
% S.min = minimum
% S.q1 = 25th percentile
% S.median = median (50th percentile)
% S.q3 = 75th percentile
% S.max = maximum
% S.mode = mode
% S.mean = mean
% S.std = standard deviation
% S.var = variance
% S.skew = skewness
% S.kurt = kurtosis (= 3 for Gaussian or Normal Data)
% S.p01 = first optional percentile
% S.p02 = second optional percentile, etc.
%
% For vector data, outputs are scalars.
% For matrix data, outputs are row vectors for DIM=1
%                       and column vectors for DIM=2.
%
% Reference: http://www.itl.nist.gov/div898/handbook/
%
% Examples:
% ALLSTATS(X) for vector X computes statistics along the vector, for matrix
% X computes statistics for each column of X.
% ALLSTATS(X,1) for matrix X computes statistics along the row dimension,
% i.e., for each column of X.
% ALLSTATS(X,2) for matrix X computes statistics along the column
% dimension, i.e., for each row of X.
% ALLSTATS(X,[],1) computes statistics along the first non-singleton
% dimension of X, and normalizes the variance and standard deviation by N.
% ALLSTATE(X,[],0,[2.5 10 90 97.5]) computes statistics along the first
% non-singleton dimension and in addition returns 2.5%, 10%, 90% and 97.5%
% percentiles.
%
% See also MAX, MIN, MEAN, MEDIAN, MODE, STD, VAR

% D.C. Hanselman, University of Maine, Orono, ME 04469
% MasteringMatlab@yahoo.com
% Mastering MATLAB 7
% 2006-03-04, 2006-08-11 optional percentiles added
%
% The gracious assistance of John D'Errico and Urs Schwarz is hereby noted.

if nargin<1
   error('allstats:NotEnoughInputArguments',...
      'At Least One Input Argument Required.')
elseif ~isfloat(x)
   error('allstats:InvalidInput','Input X Must be Single or Double.')
elseif ndims(x)>2
   error('allstats:InvalidNumberofDimensions','X Must be 2D.')
elseif issparse(x)
   error('allstats:NotFull','X Must Not be Sparse.')
elseif ~isreal(x)
   error('allstats:NotReal','X Must be Real Valued.')
end
xsiz=size(x);
if nargin<2 || isempty(dim)
   dim=find(xsiz>1,1);
end
if isempty(dim) || numel(dim)~=1 || fix(dim)~=dim || dim<1 || dim>ndims(x)
   error('allstats:DimOutofRange','DIM Invalid.')
end
if nargin<3 || (nargin==3 && isempty(flag))
   flag=0;
end
if numel(flag)~=1 || (flag~=0 && flag~=1)
   error('allstate:InvalidInput','Flag Must be 0 or 1')
end
if nargin<4       % no optional P vector given
   p=[];
else              % optional P vector exists
   if ~isnumeric(p) || any(p<=0) || any(p>=100) 
      error('allstats:InvalidInput',...
            'P must contain values between 0 and 100.')
   end
   p=p(:)/100; % convert percentiles to raw numbers
   pfn=reshape(sprintf('p%02d',1:length(p)),3,[])'; % field name char array
end         
N=xsiz(dim);
if N==1                 % one observation along chosed DIM, return defaults
   sv=zeros(xsiz,class(x));
   in=isnan(x);
   s=struct('n',double(~in),'nan',double(in),'min',x,'q1',x,'median',x,...
            'q3',x,'max',x,'mode',x,'mean',x,'std',sv,'var',sv,...
            'skew',sv,'kurt',sv);
   return
else                                             % create struct for output
   s=struct('n',[],'nan',[],'min',[],'q1',[],'median',[],'q3',[],'max',[],...
            'mode',[],'mean',[],'std',[],'var',[],'skew',[],'kurt',[]);
end

tflag=false;
if dim==2      % work along DIM=1, convert back later if needed
   x=x.';
   tflag=true; % flag to note transpose taken
end

s.max=max(x);                                                % built in max
s.min=min(x);                                                % built in min

% To avoid redundant error checking and therefore maximize speed, implement
% other statistical measures here rather than call their respective M-files.

s.mean=nanmean(x,1);                                                 % mean

xs=x-repmat(s.mean,N,1); % subtract mean from each column
xss=xs.*xs;
s.var=nanmean(xss,flag);                                              % var
s.std=sqrt(s.var);                                                    % std
s.skew=nanmean(xss.*xs,flag)./s.var.^(1.5);                          % skew
s.kurt=nanmean(xss.*xss,flag)./s.var.^2;                         % kurtosis

xs=sort(x);         % sort data down columns, this puts NaNs last
inan=isnan(xs);     % true for NaNs
s.nan=sum(inan);    % number of NaNs per column
s.n=N-s.nan;        % number of non-NaN observations per column
ic=s.nan==0;        % columns where there are no NaNs

tmp=nan+zeros(size(s.mean),class(x));   % template
s.q1=tmp;
s.median=tmp;
s.q3=tmp;
if ~isempty(p)  % place default output into optional percentiles
   for k=1:length(p)
      s.(pfn(k,:))=tmp;
   end
end

% process columns having no NaNs to find percentiles and median
if any(ic)
   q=[0, (0.5:N -0.5)/N, 1]';
   xx=[s.min(ic); xs(:,ic); s.max(ic)];
   xq=interp1q(q,xx,[1;2;3]/4); % fast interp
   s.q1(ic)=xq(1,:);                                                   % q1
   s.median(ic)=xq(2,:);                                           % median
   s.q3(ic)=xq(3,:);                                                   % q3
   if ~isempty(p)	% handle optional percentiles
      xq=interp1q(q,xx,p);
      for k=1:length(p)
         s.(pfn(k,:))=xq(k,:);
      end
   end
end
% now process columns having NaNs
for k=find(s.nan & s.n>3) % columns having fewer than 4 non-NaNs return NaN
      N=s.n(k);
      q=[0, (0.5:N -0.5)/N, 1]';
      xx=[s.min(k); xs(1:N,k); s.max(k)];
      xq=interp1q(q,xx,[1;2;3]/4);
      s.q1(k)=xq(1);                                                   % q1
      s.median(k)=xq(2);                                           % median
      s.q3(k)=xq(3);                                                   % q3
      if ~isempty(p)	% handle optional percentiles
         xq=interp1q(q,xx,p);
         for kk=1:length(p)
            s.(pfn(kk,:))(k)=xq(kk,:);
         end
      end
end

s.mode=tmp;% columns having fewer than 4 non-NaNs return NaN
cols=1:size(xs,2);
cols(s.n<4)=[];
for k=cols	% get mode column by column
   N=s.n(k);
	y=[1;diff(xs(1:N,k))]~=0;	% where distinct values begin
	m=diff([find(y);N+1]);     % counts 
   y=xs(y,k);                 % the unique values
   [idx,idx]=max(m);          %#ok
   s.mode(k)=y(idx);                                                 % mode
end

if tflag && numel(s.min)~=1               % transpose data back for DIM = 2
   s.n=s.n.';
   s.nan=s.nan.';
   s.min=s.min.';
   s.q1=s.q1.';
   s.median=s.median.';
   s.q3=s.q3.';
   s.max=s.max.';
   s.mode=s.mode.';
   s.mean=s.mean.';
   s.var=s.var.';
   s.std=s.std.';
   s.skew=s.skew.';
   s.kurt=s.kurt.';
   if ~isempty(p)  % handle optional percentiles
      for k=1:length(p)
         s.(pfn(k,:))=s.(pfn(k,:))';
      end
   end
end
%--------------------------------------------------------------------------
function m=nanmean(x,flag)
% mean along row dimension ignoring NaN elements
% flag is zero to divide by N-1
% flag is one to divide by N

bnan=isnan(x);                         % find NaNs in each column
N=size(x,1)-sum(bnan);                 % number of non-NaNs in each column
x(bnan)=0;                             % set NaN elements to zero
m=nan+zeros(1,size(x,2),class(x));     % default NaN output
idx=N>1;                               % columns that are not all NaNs
m(idx)=sum(x(:,idx))./(N(idx)-1+flag); % results excluding NaNs
