# Supplementary material for: SPACE: an algorithm to predict and quantify alternatively spliced isoforms using microarrays
Source: Genome Biol. 2008 Feb 29;9(2):R46. doi: 10.1186/gb-2008-9-2-r46 (PMC2374713; doi:10.1186/gb-2008-9-2-r46)
Supplement: Additional data file 2 — This zipped file includes the Matlab data files (.mat) for the three genes in Johnson et al.'s study and the code for the algorithms to predict number of transcripts, concentrations and structure. A convenient demo script file (demojohnson.m) is included to show how to use the functions. [file gb-2008-9-2-r46-S2.zip › SPACE/demojohnson.m]

disp(' ');disp(' ');disp(' ');
disp('*************************************');
disp('Demonstration of the SPACE algorithms')
disp('*************************************');


%**************************************************
%***                OCRL gene                   ***
%**************************************************

disp('Loading OCRL data')
load OCRL
pause(2);

disp(' '); disp('Drawing real structure of OCRL');
figure; drawstruct(G,transcriptnames);
pause(5);

disp(' '); disp(' ');disp('Calculate number of transcripts of OCRL gene');
pause(1);
[ntranscripts, logOdds] = estimate_ntranscripts(Y);

disp(' '); disp(' ');disp(['Estimated number of transcripts: ' num2str(ntranscripts) ]);
pause(8);

disp(' '); disp(' ');disp('Estimation of relative concentration and predicted structure');
pause(1);
% Two transcripts selected as in Johnson paper
[prediction,relconc]=nmfcalc(Y,2);
% Using the predicted number, the call should be
% [prediction,relconc]=nmfcalc(Y,ntranscripts);

disp(' ');disp(' ');disp(' ');
disp('Push any key to continue with the next gene');
pause;
close all;


%**************************************************
%***                APP gene                    ***
%**************************************************

disp(' ');disp(' ');disp(' ');
disp('Loading APP data')
load APP
pause(2);

disp(' '); disp('Drawing real structure of APP');
figure; drawstruct(G,transcriptnames);
pause(5);

disp(' '); disp(' ');disp('Calculate number of transcripts of APP gene');
pause(1);
[ntranscripts, logOdds] = estimate_ntranscripts(Y);

disp(' '); disp(' ');disp(['Estimated number of transcripts: ' num2str(ntranscripts)]);
pause(8);

disp(' '); disp(' ');disp('Estimation of relative concentration and predicted structure');
pause(1);
% Three transcripts selected as in Johnson paper
[prediction,relconc]=nmfcalc(Y,3);
% Using the predicted number, the call should be
% [prediction,relconc]=nmfcalc(Y,ntranscripts);

disp(' ');disp(' ');disp(' ');
disp('Push any key to continue with the next gene');
pause;
close all;


%**************************************************
%***                HMGCR gene                  ***
%**************************************************

disp(' ');disp(' ');disp(' ');
disp('Loading HMCGR data')
load HMGCR
pause(2);

disp(' '); disp('Drawing real structure of HMGCR');
figure; drawstruct(G,transcriptnames);
pause(5);

disp(' '); disp(' ');disp('Calculate number of transcripts of HMGCR gene');
pause(1);
[ntranscripts, logOdds] = estimate_ntranscripts(Y);

disp(' '); disp(' ');disp(['Estimated number of transcripts: ' num2str(ntranscripts)]);
pause(8);

disp(' '); disp(' ');disp('Estimation of relative concentration and predicted structure');

% Two transcripts selected as in Johnson paper
[prediction,relconc]=nmfcalc(Y,2);
% Using the predicted number, the call should be
% [prediction,relconc]=nmfcalc(Y,ntranscripts);
