# Supplementary material for: SPACE: an algorithm to predict and quantify alternatively spliced isoforms using microarrays
Source: Genome Biol. 2008 Feb 29;9(2):R46. doi: 10.1186/gb-2008-9-2-r46 (PMC2374713; doi:10.1186/gb-2008-9-2-r46)
Supplement: Additional data file 2 — This zipped file includes the Matlab data files (.mat) for the three genes in Johnson et al.'s study and the code for the algorithms to predict number of transcripts, concentrations and structure. A convenient demo script file (demojohnson.m) is included to show how to use the functions. [file gb-2008-9-2-r46-S2.zip › SPACE/drawconc.m]

function drawconc(relconc,arrays,transcriptnames)

% function drawconc(relconc,arrays,transcriptnames)

if nargin < 3
    transcriptnames = cell(size(relconc,1),1);
    for i = 1:length(transcriptnames)
        transcriptnames{i} = ['Variant ' num2str(i)];
    end
end

if nargin < 2
    arrays = cell(size(relconc,2),1);
    for i = 1:length(arrays)
        arrays{i} = ['Array ' num2str(i)];
    end
end


% Plot
plot(relconc','*-');

% x-axis
Vector = axis;
for m = 1:length(arrays), 
    htext = text(m, Vector(4)*1.1, arrays{m});
    set(htext,'rotation',45);
end
set(gca,'Xtick',[]);

% y-axis
axis tight; ylim([0 100]);
YTick = get(gca, 'YTick');
set(gca,'YTick',0:50:100);
ylabel('Relative concentration (%)','FontSize',7,'FontWeight','bold');

% legend
legend(transcriptnames);

% Position
set(gca,'Position',[0.13 0.11 0.775 0.3]);
set(gcf,'Position',[38 590 1226 332]);
