# Supplementary material for: SPACE: an algorithm to predict and quantify alternatively spliced isoforms using microarrays
Source: Genome Biol. 2008 Feb 29;9(2):R46. doi: 10.1186/gb-2008-9-2-r46 (PMC2374713; doi:10.1186/gb-2008-9-2-r46)
Supplement: Additional data file 2 — This zipped file includes the Matlab data files (.mat) for the three genes in Johnson et al.'s study and the code for the algorithms to predict number of transcripts, concentrations and structure. A convenient demo script file (demojohnson.m) is included to show how to use the functions. [file gb-2008-9-2-r46-S2.zip › SPACE/drawstruct.m]

function drawstruct(G,transcriptnames)

% function drawstruct(G,transcriptnames)

if nargin < 2
    transcriptnames = cell(size(G,2),1);
    for i = 1:length(transcriptnames)
        transcriptnames{i} = ['Variant ' num2str(i)];
    end
end


% Gray scale
colormap gray;
colormap(sqrt([0:.01:1 ;0:.01:1 ;0:.01:1]'));

% Plot
pcolor([G' zeros(size(G,2),1) ; zeros(1,size(G,1)+1)]);
shading flat;
axis ij;

% x-axis
XTick = get(gca, 'Xtick');
set(gca,'XTick',[1:XTick(end)*2]+.5);
set(gca,'XTickLabel',[1:XTick(end)*2]);

% y-axis
YTick = get(gca, 'YTick');
set(gca,'YTick',[1:YTick(end)*2]+.5);
set(gca,'YTickLabel',transcriptnames);

% Resize
set(gca,'Position',[0.13 0.25 0.775 0.6]);
set(gcf,'Position',[206  800-40*size(G,2)  946 40*size(G,2)]);
