# Supplementary material for: SPACE: an algorithm to predict and quantify alternatively spliced isoforms using microarrays
Source: Genome Biol. 2008 Feb 29;9(2):R46. doi: 10.1186/gb-2008-9-2-r46 (PMC2374713; doi:10.1186/gb-2008-9-2-r46)
Supplement: Additional data file 2 — This zipped file includes the Matlab data files (.mat) for the three genes in Johnson et al.'s study and the code for the algorithms to predict number of transcripts, concentrations and structure. A convenient demo script file (demojohnson.m) is included to show how to use the functions. [file gb-2008-9-2-r46-S2.zip › SPACE/estimate_ntranscripts.m]

function [ntranscripts,logOdds] = estimate_ntranscripts(Input,MaxDimension,TotalRuns)

% function [ntranscripts,logOdds] = estimate_ntranscripts(Input,MaxDimension,TotalRuns)
%
% Evaluate the log likelihood of having a particular internal dimension in
% NMF factorization.
% Arguments:
%   Input: Input matrix
%   MaxDimension: Maximum number of transcripts to test (default:10)
%   TotalRuns: Number of times to perform the test (1-5 is OK) (default:1)
% Output variables:
%   ntranscripts: Number of transcripts with maximum likelihood
%   logOdds: logarithm of likelihood for each number of transcripts 
%
% This method is based on others related with PCA and SVD. They looks for a
% 'gap' in the eigenvalues (a gap in the scree plot). There are no
% associated eigenvalues to NMF factorization. However, singular values 
% measure the energy of each component and is related
% with how close is the factorization with the initial matrix. Even though
% there are no associated eigenvalues in NMF, we can measure how much the
% optimization function decreased because of adding a new component. These
% ratios (between actual and previous error functions) can be used to
% measure how much the approximation improved because of the new component.
% Afterwards, a log likelihood estimation fucntion is applied to discern
% which are the components especially enriched with signal and which are
% the noise signals.

if nargin < 3;   TotalRuns = 1; end
if nargin < 2;   MaxDimension = 10; end

% Check that all data is non-negative
if min(Input(:))<0, error('Negative values!'); end

Input = Input+1e-6;

History = zeros(TotalRuns,1 + MaxDimension);

beta = 1; %---> Kullback Leiber measure

aw = -0.005; ah = 0 ; 
%---> These parameters control how much each matrix should be 
% filled. If aw (ah) is positive small [0,0.05] W (H) matrix tends to 
% be sparse. If they is negative, W (H) tends to be filled. For SPACE
% algortihm it improves using negative values.

History(:,1) = kompass(Input,abs(randn(size(Input,1),1)),abs(randn(1,size(Input,2))),beta);

for runs = 1:TotalRuns,
    for dimension = 1:MaxDimension,
        % These parameters are hard coded but can be easily modified
        [W,H,obj] = nmfbeta3(Input, aw, ah , beta, dimension, '', 0);
        History(runs,1 + dimension) = obj;
    end
end
%HistoryTrue = History;

if TotalRuns > 1
    Distance = median(History);
else
    Distance = History;
end

[rows,columns]=size(Input);
Input_noise = zeros(size(Input));

for m = 1:rows
    Input_noise(m,:) = Input(m,randperm(columns));
end

History_noise = zeros(TotalRuns ,1 + MaxDimension);
History_noise(:,1) = kompass(Input_noise,abs(randn(size(Input_noise,1),1)),abs(randn(1,size(Input_noise,2))),beta);

for runs = 1:TotalRuns,
    for dimension = 1:MaxDimension,
        % These parameters are hard coded but can be easily modified
        [W,H,history_noise] = nmfbeta3(Input_noise, -0.005, 0 , beta, dimension, '', 0);
        History_noise(runs,1 + dimension) = history_noise(end);
    end
end

if TotalRuns > 1
    Distance_noise = median(History_noise);
else
    Distance_noise = History_noise;
end

% Non linear transformation to improve normality
Differences = diff(log10(Distance(1:end))) - diff(log10(Distance_noise(1:end)));
lambda = fminsearch(@(lambda) (kurtosis2(yeojohnson(Differences,lambda))-3).^2,1);

% Limit the ammount of the transformation
Differences = yeojohnson(Differences,lambda);

logOdds = DimReduction(Differences);
ntranscripts = find(logOdds == max(logOdds));

end

%%%%%%%%%%%%%%%%%%%%%%%%%%%%%%%%%%%%%%%%%%
% Evaluation of likelihood
%%%%%%%%%%%%%%%%%%%%%%%%%%%%%%%%%%%%%%%%%%

function ll = DimReduction(mu)

% function Dimension = DimReduction(mu)
% Maximum likelihood estimation of the internal dimension of the 
% factorization. In SPACE it is the number of transcripts.

p = length(mu);
ll = zeros(1,p-1);

for q = 1:(p-1),
    m1 = mean(mu(1:q));
    m2 = mean(mu(q+1:end));
    s = ((q-1)*var(mu(1:q)) + (p-q-1)*var(mu(q+1:end)))/(p-2);
    ll(q) = sum(log(1/sqrt(2*pi*s)*exp(-(mu(1:q) - m1)/2/s)))+ sum(log(1/sqrt(2*pi*s)*exp(-(mu(q+1:end) - m2)/2/s)));
end

end

%%%%%%%%%%%%%%%%%%%%%%%%%%%%%%%%%%%%%%%%%%
% Optimization function
%%%%%%%%%%%%%%%%%%%%%%%%%%%%%%%%%%%%%%%%%%

function [W,H,obj] = nmfbeta3( V, alphaW, alphaH, beta, rdim, fname, showflag )

% Check that we have non-negative data
if min(V(:))<0, error('Negative values in data!'); end
 
% Dimensions
vdim = size(V,1);
samples = size(V,2);

% Create initial matrices
W = 100*abs(randn(vdim,rdim))+.000010;
H = 100*abs(randn(rdim,samples))+.0001;

% Calculate initial objective
obj_50 = kompass(V,W,H,beta);

% timestarted = clock;

% Start iteration
iter = 0;
fprintf('[%d]: %.5f %.5f \n',iter,obj_50, 100/size(V,1)/size(V,2).*sum(sum(abs(log((V+1e-9)./(W*H+1e-9))))));

while iter < 5000,

    % Update iteration count
    iter = iter+1;    

    % Compute new W and H (Kompass generalized divergence)
    W = ((W.*(( ( V./(W*H).^(2-beta) ) * H' ) ./ ( (W*H).^(beta-1)*H' + 1e-9 )))).^(1+alphaW); 
    H = (H.*(( W' * ( V./(W*H).^(2-beta)) ) ./ ( W'*(W*H).^(beta-1) + 1e-9 ))).^(1+alphaH);
    
    % Renormalize so rows of H have constant energy
    norms = sqrt(sum(H'.^2));
    H = H./(norms'*ones(1,samples));
    W = W.*(ones(vdim,1)*norms);
    
    % Finish iterations
    if rem(iter,50)==0
        
        obj = kompass(V,W,H,beta);
        if ((1 - obj/obj_50) < 1e-6)
            fprintf('[%d]: %.5f %.5f \n',iter,kompass(V,W,H,beta), 100/size(V,1)/size(V,2).*sum(sum(abs(log((V+1e-9)./(W*H+1e-9))))));
            break;
        end

        obj_50 = obj;
        
        % Show progress
        if rem(iter,100)==0,
            fprintf('[%d]: %.5f %.5f \n',iter,obj_50, 100/size(V,1)/size(V,2).*sum(sum(abs(log((V+1e-9)./(W*H+1e-9))))));
        end

    end
    
end

fprintf('\n');

end

%%%%%%%%%%%%%%%%%%%%%%%%%%%%%%%%%%%%%%%%%%%%%
%%%%%%%%%%%%%% Kompass function
%%%%%%%%%%%%%%%%%%%%%%%%%%%%%%%%%%%%%%%%%%%%%
function [objective] = kompass(V,W,H,beta)

if (beta == 2)
    % Frobenius norm
    objective = 0.5*sum(sum((V-W*H).^2));

elseif (beta == 1)
    % Kullback-Leibler divergence
    objective = sum(sum((V.*log(V./(W*H))) - V + W*H));
    
elseif (beta == 0)
    % Itakura-Saito distance
    objective = sum(sum( V./(W*H) - log(V./(W*H)) - 1 ));
    
else
    % Kompass generalized divergence
    objective = sum(sum( V.* ( V.^(beta-1) - (W*H).^(beta-1) )/(beta*(beta-1)) + (W*H).^(beta-1).*(W*H - V)/beta));
end

end


%%%%%%%%%%%%%%%%%%%%%%%%%%%%%%%%%%%%%%%%%%%%%
%%%%%%%%%%%%%% Kurtosis function
%%%%%%%%%%%%%%%%%%%%%%%%%%%%%%%%%%%%%%%%%%%%%

function K = kurtosis2(V)

All_Stats = allstats(V);
K = All_Stats.kurt;

end


%%%%%%%%%%%%%%%%%%%%%%%%%%%%%%%%%%%%%%%%%%%%%
%%%%%%%%%%%%%% YeoJohnson function
%%%%%%%%%%%%%%%%%%%%%%%%%%%%%%%%%%%%%%%%%%%%%

function Y = yeojohnson(X,lambda)

pos = find(X>0);
neg = find(X<0);

[m,n] = size(X);
Y = zeros(m,n);

if lambda == 0
    Y(pos) = log(X(pos)+1);
else
    Y(pos) = ((X(pos)+1).^lambda-1)./lambda;
end

if lambda == 2
    Y(neg) = -log(-X(neg)+1);
else
    Y(neg) = -((-X(neg)+1).^(2-lambda)-1)./(2-lambda);
end

end
