# Supplementary material for: SPACE: an algorithm to predict and quantify alternatively spliced isoforms using microarrays
Source: Genome Biol. 2008 Feb 29;9(2):R46. doi: 10.1186/gb-2008-9-2-r46 (PMC2374713; doi:10.1186/gb-2008-9-2-r46)
Supplement: Additional data file 2 — This zipped file includes the Matlab data files (.mat) for the three genes in Johnson et al.'s study and the code for the algorithms to predict number of transcripts, concentrations and structure. A convenient demo script file (demojohnson.m) is included to show how to use the functions. [file gb-2008-9-2-r46-S2.zip › SPACE/nmfbeta.m]

function [W,H,i,objhistory] = nmfbeta(V, alphaW, alphaH, beta, rdim)

% function [W,H,i,objhistory] = nmfbeta(V, alphaW, alphaH, beta, rdim)

% Check that all data is non-negative
if min(V(:))<0, error('Negative values!'); end
 
% Dimensions
vdim = size(V,1);
samples = size(V,2);

% Initial matrices
W = 100*abs(randn(vdim,rdim))+1e-4;
H = 100*abs(randn(rdim,samples))+1e-4;

% Initial objective 
objhistory = zeros(3001,1);
objhistory(1) = kompass(V,W,H,beta);

% Iterate
i = 0;
fprintf('[%d]: %.5f \n',i,objhistory(end));

for i=1:3000

    % Compute new W and H (Kompass generalized divergence)
    W = ((W.*(( ( V./(W*H).^(2-beta) ) * H' ) ./ ( (W*H).^(beta-1)*H' + 1e-9 )))).^(1+alphaW); 

    H = (H.*(( W' * ( V./(W*H).^(2-beta)) ) ./ ( W'*(W*H).^(beta-1) + 1e-9 ))).^(1+alphaH);
    
    % Renormalize rows of H to have constant energy
     norms = sqrt(sum(H'.^2));
     H = H./(norms'*ones(1,samples));
     W = W.*(ones(vdim,1)*norms);

    % New objective
    objhistory(i+1) = kompass(V,W,H,beta);
    
    % Show progress
    if rem(i,100)==0,
        fprintf('[%d]: %.5f \n',i,objhistory(i+1));
    end
    
end

end


%%%%%%%%%%%%%%%%%%%%%%%%%%%%%%%%%%%%%%%%%%%%%
%%%%%%%%%%%%%% Kompass function
%%%%%%%%%%%%%%%%%%%%%%%%%%%%%%%%%%%%%%%%%%%%%
function [objective] = kompass(V,W,H,beta)

if (beta == 2)
    % Frobenius norm
    objective = 0.5*sum(sum((V-W*H).^2));

elseif (beta == 1)
    % Kullback-Leibler divergence
    objective = sum(sum((V.*log(V./(W*H))) - V + W*H));
    
elseif (beta == 0)
    % Itakura-Saito distance
    objective = sum(sum( V./(W*H) - log(V./(W*H)) - 1 ));
    
else
    % Kompass generalized divergence
    objective = sum(sum( V.* ( V.^(beta-1) - (W*H).^(beta-1) )/(beta*(beta-1)) + (W*H).^(beta-1).*(W*H - V)/beta));
end

end
