# Supplementary material for: SPACE: an algorithm to predict and quantify alternatively spliced isoforms using microarrays
Source: Genome Biol. 2008 Feb 29;9(2):R46. doi: 10.1186/gb-2008-9-2-r46 (PMC2374713; doi:10.1186/gb-2008-9-2-r46)
Supplement: Additional data file 2 — This zipped file includes the Matlab data files (.mat) for the three genes in Johnson et al.'s study and the code for the algorithms to predict number of transcripts, concentrations and structure. A convenient demo script file (demojohnson.m) is included to show how to use the functions. [file gb-2008-9-2-r46-S2.zip › SPACE/nmfcalc.m]

function [prediction,relconc] = nmfcalc(Y,ntranscripts)

% function [prediction,relconc] = nmfcalc(Y,ntranscripts)

% nmf algorithm
[W,H,iter,objhistory]=nmfbeta(Y+1e-6,-.005,0,1,ntranscripts);

% adjust W and H matrices to make W to have a structure closer to A*G form
% Uncomment the following line to apply this improvement
%[W,H] = adaptWH(W,H);

% structure prediction
prediction = W./(max(W')'*ones(1,size(W,2)));

% draw structure
figure; drawstruct(prediction);
r = get(gcf,'Position');
set(gcf,'Position',[r(1) 555 r(3) r(4)]);

% estimation of relative concentration of transcripts
relconc = H./repmat(sum(H),size(H,1),1)*100;

% draw concentrations
figure; drawconc(relconc);
r2 = get(gcf,'Position');
set(gcf,'Position',[r2(1) 136 r2(3) r2(4)]);

end
